# Supplementary material for: SKA1 regulates actin cytoskeleton remodelling via activating Cdc42 and influences the migration of pancreatic ductal adenocarcinoma cells
Source: Cell Prolif. 2020 Mar 30;53(4):e12799. doi: 10.1111/cpr.12799 (PMC7162805; doi:10.1111/cpr.12799)
Supplement: Supplementary file 3 — Table S1 [file CPR-53-e12799-s003.xlsx]

## Sheet: Sheet1
Supporting Information (Table_S1_SuppInfo)
Table S1 List of the primary antibodies used in this study, and information on working dilutions of antibodies in Western blotting (WB), immunohistochemistry (IHC) and immunofluorescence (IF).
Antigen	Species	Source	Catalog#	Dilution	Application
SKA1	Rabbit	Abcam	ab46826	1:400	IF
SKA1	Rabbit	Novus Biologicals	NBP1-72131	1:1000	WB
SKA1	Rabbit	Novus Biologicals	NBP2-20376	1:400	IHC
WAVE-2 (D2C8) XP®	Rabbit	Cell Signaling Technology	#3659	1:1000	WB
Profilin-1 (C56B8)	Rabbit	Cell Signaling Technology	#3246	1:1000	WB
ARP2	Rabbit	Cell Signaling Technology	#3128	1:1000	WB
ARP3	Rabbit	Cell Signaling Technology	#4738	1:1000	WB
N-WASP	Rabbit	Cell Signaling Technology	#4848	1:1000	WB
α-Actinin (D6F6) XP®	Rabbit	Cell Signaling Technology	#6487	1:1000	WB
FAK Antibody	Rabbit	Cell Signaling Technology	#3285	1:1000	WB
Paxillin (D9G12)	Rabbit	Cell Signaling Technology	#12065	1:1000	WB
Talin-1 (C45F1)	Rabbit	Cell Signaling Technology	#4021	1:1000	WB
Tensin 2	Rabbit	Cell Signaling Technology	#11990	1:1000	WB
Vinculin	Rabbit	Cell Signaling Technology	#4650	1:1000	WB
Cdc42	Rabbit	Cell Signaling Technology	#2462	1:1000	WB
RhoA (67B9)	Rabbit	Cell Signaling Technology	#2117	1:1000	WB
RhoB	Rabbit	Cell Signaling Technology	#2098	1:1000	WB
RhoC (D40E4)	Rabbit	Cell Signaling Technology	#3430	1:1000	WB
Rac1/2/3	Rabbit	Cell Signaling Technology	#2465	1:1000	WB
α-Tubulin	Rabbit	Cell Signaling Technology	#2144	1:1000	WB
E-cadherin	Mouse	Servicebio	GB12082	1:100/1:1000	IF/WB
Vimentin	Mouse	Servicebio	GB12192	1:100/1:1000	IF/WB
N-cadherin	Rabbit	Proteintech	22018-1-AP	1:100/1:1000	IF/WB
ZO-1 (D7D12)	Rabbit	Cell Signaling Technology	#8193	1:1000	WB
TCF8/ZEB1 (D80D3)	Rabbit	Cell Signaling Technology	#3396	1:1000	WB
Snail (C15D3)	Rabbit	Cell Signaling Technology	#3879	1:1000	WB
Slug (C19G7)	Rabbit	Cell Signaling Technology	#9585	1:1000	WB
cdc25C (5H9)	Rabbit	Cell Signaling Technology	#4688	1:1000	WB
Phospho-cdc25C (Thr48)	Rabbit	Cell Signaling Technology	#9527	1:1000	WB
Phospho-cdc25C (Ser216) (63F9)	Rabbit	Cell Signaling Technology	#4901	1:1000	WB
Cyclin B1	Rabbit	Cell Signaling Technology	#4138	1:1000	WB
P21	Rabbit	Cell Signaling Technology	#2941	1:1000	WB
Ki67	Mouse	Servicebio	GB13030-2	1:100	IHC
GAPDH	Mouse	Santa Cruz Biotechnology	sc-32233	1:2000	WB
